# Supplementary material for: A Novel Electrochemical Aptasensor Based on a New Platform of Samarium Molybdate Flower-like Nanoparticles@Poly(pyrrole) for Non-Invasive Determination of Saliva CORTISOL
Source: Biosensors (Basel). 2022 Sep 3;12(9):720. doi: 10.3390/bios12090720 (PMC9496328; doi:10.3390/bios12090720)
Supplement: Supplementary file 1 [file biosensors-12-00720-s001.zip]

Archive with 1 entries (1 files):
- biosensors-1871610-supplementary.pdf
